# Supplementary material for: Interannual Variation in Seed Traits of Cedrela Species: Implications for Conservation in the Context of Climate Change
Source: Plants (Basel). 2026 Jan 26;15(3):380. doi: 10.3390/plants15030380 (PMC12899300; doi:10.3390/plants15030380)
Supplement: Supplementary file 1 [file plants-15-00380-s001.zip]

Archive with 1 entries (1 files):
- plants-4101600-supplementary.png
